# Supplementary material for: A Tendon Cell Specific RNAi Screen Reveals Novel Candidates Essential for Muscle Tendon Interaction
Source: PLoS One. 2015 Oct 21;10(10):e0140976. doi: 10.1371/journal.pone.0140976 (PMC4619581; doi:10.1371/journal.pone.0140976)
Supplement: S1 Table — (XLSX) [file pone.0140976.s010.xlsx]

## Sheet: Table S1 NIG list
List of UAS-RNAi lines from NIG, Japan screened using tendon specific sr-Gal4
S. no.	CG no.	RNAi line	Phenotype
1	CG1004	1004R-3	No phenotype
2	CG1007	1007R-1	No phenotype
3	CG1017	1017R-3	No phenotype
4	CG1019	1019R-1	No phenotype
5	CG1019	1019R-3	No phenotype
6	CG1031	1031R-1	No phenotype
7	CG1041	1041R-1	No phenotype
8	CG1041	1041R-3	No phenotype
9	CG1058	1058R-1	No phenotype
10	CG1059	1059R-2	No phenotype
11	CG1062	1062R-2	No phenotype
12	CG1063	1063R-2	No phenotype
13	CG1071	1071R-1	No phenotype
14	CG1071	1071R-2	No phenotype
15	CG1074	1074R-2	No phenotype
16	CG1077	1077R-1	No phenotype
17	CG1077	1077R-2	No phenotype
18	CG1079	1079R-1	No phenotype
19	CG1082	1082R-2	No phenotype
20	CG1082	1082R-3	No phenotype
21	CG1089	1089R-2	No phenotype
22	CG1089	1089R-3	No phenotype
23	CG1091	1091R-1	No phenotype
24	CG1091	1091R-2	No phenotype
25	CG1092	1092R-1	No phenotype
26	CG1092	1092R-2	No phenotype
27	CG1093	1093R-1	No phenotype
28	CG1093	1093R-2	No phenotype
29	CG1102	1102R-1	No phenotype
30	CG1102	1102R-2	No phenotype
31	CG1104	1104R-2	No phenotype
32	CG1104	1104R-4	No phenotype
33	CG1105	1105R-1	No phenotype
34	CG1105	1105R-3	No phenotype
35	CG1114	1114R-1	No phenotype
36	CG1114	1114R-2	No phenotype
37	CG1115	1115R-1	No phenotype
38	CG1115	1115R-4	No phenotype
39	CG1120	1120R-2	No phenotype
40	CG1121	1121R-2	No phenotype
41	CG1121	1121R-3	No phenotype
42	CG1128	1128R-1	No phenotype
43	CG1128	1128R-2	No phenotype
44	CG1130	1130R-2	No phenotype
45	CG1130	1130R-3	No phenotype
46	CG1131	1131R-2	No phenotype
47	CG1131	1131R-4	No phenotype
48	CG1133	1133R-3	No phenotype
49	CG1133	1133R-7	No phenotype
50	CG1134	1134R-1	No phenotype
51	CG1134	1134R-2	No phenotype
52	CG1136	1136R-1	No phenotype
53	CG1137	1137R-1	No phenotype
54	CG1137	1137R-3	No phenotype
55	CG1138	1138R-1	No phenotype
56	CG1138	1138R-2	No phenotype
57	CG1147	1147R-1	No phenotype
58	CG1147	1147R-3	No phenotype
59	CG1150	1150R-1	No phenotype
60	CG1150	1150R-2	No phenotype
61	CG1151	1151R-2	No phenotype
62	CG1152	1152Rb-1	No phenotype
63	CG1152	1152Rb-3	No phenotype
64	CG1154	1154R-1	No phenotype
65	CG1154	1154R-2	No phenotype
66	CG1155	1155R-1	No phenotype
67	CG1155	1155R-4	No phenotype
68	CG1161	1161Ra-1	No phenotype
69	CG1161	1161Ra-3	No phenotype
70	CG1163	1163R-1	No phenotype
71	CG1163	1163R-2	No phenotype
72	CG1167	1167R-1	No phenotype
73	CG1169	1169R-1	No phenotype
74	CG1169	1169R-3	No phenotype
75	CG1172	1172R-1	No phenotype
76	CG1172	1172R-3	No phenotype
77	CG1200	1200R-1	No phenotype
78	CG1200	1200R-2	No phenotype
79	CG1213	1213R-1	No phenotype
80	CG1213	1213R-3	No phenotype
81	CG1221	1221R-1	No phenotype
82	CG1221	1221R-6	No phenotype
83	CG1242	1242R-1	No phenotype
84	CG1242	1242R-2	No phenotype
85	CG1252	1252R-1	No phenotype
86	CG1252	1252R-3	No phenotype
87	CG1287	1287R-1	No phenotype
88	CG1287	1287R-3	No phenotype
89	CG1288	1288R-2	No phenotype
90	CG1288	1288R-3	No phenotype
91	CG1298	1298R-1	No phenotype
92	CG1298	1298R-2	No phenotype
93	CG1303	1303R-1	No phenotype
94	CG1303	1303R-3	No phenotype
95	CG1330	1330R-1	No phenotype
96	CG1330	1330R-2	No phenotype
97	CG1331	1331R-1	No phenotype
98	CG1331	1331R-2	No phenotype
99	CG1388	1388R-1	No phenotype
100	CG1401	1401 R1	No phenotype
101	CG1421	1421R-2	No phenotype
102	CG1421	1421R-6	No phenotype
103	CG1511	1511R-3	No phenotype
104	CG1554	1554R-1	No phenotype
105	CG1560	1560R-1	Embryonic lethal
106	CG1560	1560R-2	No phenotype
107	CG1625	1625R-1	No phenotype
108	CG1625	1625R-3	No phenotype
109	CG1663	1663 R-2	No phenotype
110	CG1663	1663 R-3	No phenotype
111	CG1667	1667R-1	No phenotype
112	CG1667	1667R-3	No phenotype
113	CG1690	1690 R-2	No phenotype
114	CG1690	1690R-3	No phenotype
115	CG1725	1725R-1	No phenotype
116	CG1740	1740R-1	No phenotype
117	CG1740	1740R-3	No phenotype
118	CG1765	1765R-2	Pupal lethal
119	CG1765	1765R-4	No phenotype
120	CG1782	1782R-1	No phenotype
121	CG1794	1794R-1	No phenotype
122	CG1794	1794R-2	No phenotype
123	CG1796	1796R-2	No phenotype
124	CG1796	1796R-4	Embryonic lethal
125	CG1862	1862R-3	No phenotype
126	CG1939	1939R-2	No phenotype
127	CG1939	1939R-3	No phenotype
128	CG1954	1954R-1	No phenotype
129	CG1988	1988R-1	No phenotype
130	CG1988	1988R-3w	No phenotype
131	CG2022	2022R-2	No phenotype
132	CG2022	2022R-3	No phenotype
133	CG2023	2023R-1	No phenotype
134	CG2023	2023R-2	No phenotype
135	CG2086	2086R-1	No phenotype
136	CG2125	2125R-1	No phenotype
137	CG2125	2125R-2	No phenotype
138	CG2189	2189R-1	No phenotype
139	CG2189	2189R-2	No phenotype
140	CG2190	2190R-1	No phenotype
141	CG2190	2190R-2	No phenotype
142	CG2212	2212R-1	No phenotype
143	CG2212	2212R-3	No phenotype
144	CG2238	2238R-1	No phenotype
145	CG2238	2238R-3	No phenotype
146	CG2262	2262R-1	No phenotype
147	CG2275	2275R-2jca	No phenotype
148	CG2309	2309R-4	No phenotype
149	CG2341	2341R-1	No phenotype
150	CG2341	2341R-3	No phenotype
151	CG2345	2345R-1	No phenotype
152	CG2345	2345R-3	No phenotype
153	CG2346	2346R-1	No phenotype
154	CG2346	2346R-3	No phenotype
155	CG2411	2411R-1	No phenotype
156	CG2528	2528R-2	No phenotype
157	CG2528	2528R-3	No phenotype
158	CG2621	2621R-1	No phenotype
159	CG2621	2621R-3	No phenotype
160	CG2663	2663R-1	No phenotype
161	CG2663	2663R-3	No phenotype
162	CG2670	2670R-1	No phenotype
163	CG2670	2670R-2	No phenotype
164	CG2720	2720R-1	No phenotype
165	CG2720	2720R-3	No phenotype
166	CG2762	2762R-4	No phenotype
167	CG2772	2772R-1	No phenotype
168	CG2772	2772R-2	No phenotype
169	CG2788	2788R	No phenotype
170	CG2794	2794R-1	No phenotype
171	CG2794	2794R-2	No phenotype
172	CG2822	2822R-1	No phenotype
173	CG2822	2822R-2	No phenotype
174	CG2837	2837R-1	No phenotype
175	CG2837	2837R-6	No phenotype
176	CG2843	2843R-1	No phenotype
177	CG2843	2843R-2	No phenotype
178	CG2859	2859R-5	No phenotype
179	CG2859	2859R-6	No phenotype
180	CG2931	2931R-2	No phenotype
181	CG2931	2931R-3	No phenotype
182	CG2937	2937R-1	No phenotype
183	CG2937	2937R-4	No phenotype
184	CG2950	2950R-1	No phenotype
185	CG2950	2950R-6	No phenotype
186	CG2956	2956R-1	No phenotype
187	CG2956	2956R-2	No phenotype
188	CG2960	2960R-1	No phenotype
189	CG2960	2960R-6	No phenotype
190	CG2964	2964R-1	No phenotype
191	CG2964	2964R-3	No phenotype
192	CG2969	2969R-1	No phenotype
193	CG2969	2969R-2	No phenotype
194	CG2973	2973R-1	No phenotype
195	CG2973	2973R-6	No phenotype
196	CG2981	2981R-2	No phenotype
197	CG2981	2981R-3	No phenotype
198	CG2987	2987R-2	No phenotype
199	CG2987	2987R-3	No phenotype
200	CG3014	3014R-1	No phenotype
201	CG3014	3014R-3	No phenotype
202	CG3027	3027R-1	No phenotype
203	CG3048	3048R-2	No phenotype
204	CG3048	3048R-3	No phenotype
205	CG3058	3058R-1	No phenotype
206	CG3058	3058R-2	No phenotype
207	CG3069	3069R-1	No phenotype
208	CG3069	3069R-2	No phenotype
209	CG3104	3104R-1	No phenotype
210	CG3104	3104R-2	No phenotype
211	CG3124	3124R-1	Pupal lethal
212	CG3124	3124R-6	No phenotype
213	CG3127	3127R-3	No phenotype
214	CG3127	3127R-4	No phenotype
215	CG3131	3131R-2	No phenotype
216	CG3131	3131R-3	No phenotype
217	CG3159	3159R-2	No phenotype
218	CG3164	3164R-1	No phenotype
219	CG3164	3164R-3	No phenotype
220	CG3166	3166R-1	No phenotype
221	CG3166	3166R-3	No phenotype
222	CG3166	3166R	No phenotype
223	CG3171	3171R-2	No phenotype
224	CG3171	3171R-3	No phenotype
225	CG3178	3178R-2	No phenotype
226	CG3178	3178R-3	No phenotype
227	CG3181	3181R-1	No phenotype
228	CG3181	3181R-2	No phenotype
229	CG3227	3227R-1	No phenotype
230	CG3227	3227R-2	No phenotype
231	CG3242	3242R-1	No phenotype
232	CG3242	3242R-2	No phenotype
233	CG3246	3246R-1	No phenotype
234	CG3246	3246R-2	No phenotype
235	CG3260	3260R-2	No phenotype
236	CG3260	3260R-6	No phenotype
237	CG3267	3267R-2	No phenotype
238	CG3267	3267R-3	No phenotype
239	CG3282	3282R-1	No phenotype
240	CG3282	3282R-3	No phenotype
241	CG3283	3283R-1	No phenotype
242	CG3283	3283R-2	No phenotype
243	CG3292	3292R-1	No phenotype
244	CG3292	3292R-2	No phenotype
245	CG3298	3298R-1	No phenotype
246	CG3298	3298R-2	No phenotype
247	CG3340	3340R-1	No phenotype
248	CG3340	3340R-3	No phenotype
249	CG3394	3394R-2	No phenotype
250	CG3394	3394R-3	No phenotype
251	CG3419	3419R-1	No phenotype
252	CG3419	3419R	No phenotype
253	CG3473	3473R-2	No phenotype
254	CG3473	3473R-7	No phenotype
255	CG3474	3474R-1	No phenotype
256	CG3474	3474R-2	No phenotype
257	CG3484	3484R-2	No phenotype
258	CG3484	3484R-3	No phenotype
259	CG3491	3491R-2	No phenotype
260	CG3491	3491R-3	No phenotype
261	CG3494	3494R-1	No phenotype
262	CG3494	3494R-2	No phenotype
263	CG3496	3496R-2	No phenotype
264	CG3496	3496R-3	No phenotype
265	CG3497	3497R-1	No phenotype
266	CG3500	3500R-1	No phenotype
267	CG3500	3500R-2	No phenotype
268	CG3515	3515R-1	No phenotype
269	CG3515	3515R-2	No phenotype
270	CG3582	3582R-2	No phenotype
271	CG3582	3582R-3	No phenotype
272	CG3597	3597R-1	No phenotype
273	CG3597	3597R-2	No phenotype
274	CG3635	3635R-1	No phenotype
275	CG3635	3635R-4	No phenotype
276	CG3637	3637R-3	No phenotype
277	CG3642	3642R-1	Pupal lethal
278	CG3642	3642R-3	No phenotype
279	CG3645	3645R-1	No phenotype
280	CG3645	3645R-2	No phenotype
281	CG3649	3649R-1	No phenotype
282	CG3649	3649R-2	No phenotype
283	CG3661	3661R-2	No phenotype
284	CG3661	3661R-3	No phenotype
285	CG3683	3683R-1	No phenotype
286	CG3683	3683R-2	No phenotype
287	CG3702	3702R-4	No phenotype
288	CG3705	3705R-1	No phenotype
289	CG3705	3705R-3	No phenotype
290	CG3752	3752R-1	No phenotype
291	CG3752	3752R-2	No phenotype
292	CG3773	3773R-2	No phenotype
293	CG3782	3782R-1	No phenotype
294	CG3782	3782R-2	No phenotype
295	CG3792	3792R-3	No phenotype
296	CG3803	3803R-1	No phenotype
297	CG3803	3803R-2	No phenotype
298	CG3805	3805Rb-1	No phenotype
299	CG3805	3805Rb-2	No phenotype
300	CG3841	3841R-1	No phenotype
301	CG3907	3907R-1	No phenotype
302	CG3907	3907R-2	No phenotype
303	CG3921	3921R-1	No phenotype
304	CG3921	3921R-2	No phenotype
305	CG3927	3927R-1	No phenotype
306	CG3927	3927R-2	No phenotype
307	CG3936	3936R-2	No phenotype
308	CG3949	3949R-1	No phenotype
309	CG3949	3949R-3	No phenotype
310	CG4019	4019R-2	No phenotype
311	CG4019	4019R-3	No phenotype
312	CG4046	4046R-3	No phenotype
313	CG4046	4046R-7	No phenotype
314	CG4086	4086R-1	No phenotype
315	CG4086	4086R-3	No phenotype
316	CG4103	4103R-1	No phenotype
317	CG4103	4103R-3	No phenotype
318	CG4105	4105R-2	No phenotype
319	CG4105	4105R-3	No phenotype
320	CG4133	4133R-1	No phenotype
321	CG4133	4133R-3	No phenotype
322	CG4153	4153R-2	No phenotype
323	CG4153	4153R-8	No phenotype
324	CG4164	4164R-1	No phenotype
325	CG4164	4164R-4	No phenotype
326	CG4169	4169R-1	No phenotype
327	CG4169	4169R-2	No phenotype
328	CG4190	4190R-1	No phenotype
329	CG4190	4190R-2	No phenotype
330	CG4195	4195R-1	No phenotype
331	CG4195	4195R-4	No phenotype
332	CG4213	4213R-1	No phenotype
333	CG4213	4213R-3	No phenotype
334	CG4218	4218R-1	No phenotype
335	CG4270	4270R-3	No phenotype
336	CG4270	4270R-6	No phenotype
337	CG4286	4286R-1	No phenotype
338	CG4286	4286R-3	No phenotype
339	CG4302	4302R-2	No phenotype
340	CG4302	4302R-3	No phenotype
341	CG4303	4303R-1	Pupal lethal
342	CG4303	4303R-3	No phenotype
343	CG4322	4322R-1	No phenotype
344	CG4322	4322R-2	No phenotype
345	CG4324	4324R-2	No phenotype
346	CG4324	4324R-3	No phenotype
347	CG4328	4328R-3	No phenotype
348	CG4328	4328R 2	No phenotype
349	CG4356	4356R-2	No phenotype
350	CG4356	4356R-3	No phenotype
351	CG4363	4363 R-3	No phenotype
352	CG4363	4363R-2	No phenotype
353	CG4363	4363R-3	No phenotype
354	CG4375	4375R-1	No phenotype
355	CG4375	4375R-4	No phenotype
356	CG4399	4399R-2	No phenotype
357	CG4399	4399R-3	No phenotype
358	CG4457	4457R-1	No phenotype
359	CG4457	4457R-2	No phenotype
360	CG4461	4461R-1	No phenotype
361	CG4461	4461R-3	No phenotype
362	CG4478	4478R-1	No phenotype
363	CG4478	4478R-2	No phenotype
364	CG4479	4479R-1	No phenotype
365	CG4479	4479R-2	No phenotype
366	CG4480	4480R-2	No phenotype
367	CG4480	4480R-3	No phenotype
368	CG4496	4496R-1	No phenotype
369	CG4496	4496R-3	No phenotype
370	CG4524	4524 R-4	No phenotype
371	CG4539	4539R-1	No phenotype
372	CG4539	4539R-2	No phenotype
373	CG4552	4552R-1	No phenotype
374	CG4552	4552R-2	No phenotype
375	CG4567	4567R-1	No phenotype
376	CG4567	4567R-3	No phenotype
377	CG4591	4591R-2	No phenotype
378	CG4598	4598R-1	No phenotype
379	CG4598	4598R-2	No phenotype
380	CG4608	4608R-1	No phenotype
381	CG4621	4621R-1	No phenotype
382	CG4621	4621R-2	No phenotype
383	CG4634	4634R-2	No phenotype
384	CG4634	4634R-3	No phenotype
385	CG4637	4637R-2	No phenotype
386	CG4651	4651R-1	No phenotype
387	CG4651	4651R-2	No phenotype
388	CG4684	4684R-1	No phenotype
389	CG4684	4684R-2	No phenotype
390	CG4697	4697R-1	No phenotype
391	CG4697	4697R-2	No phenotype
392	CG4698	4698R-2	No phenotype
393	CG4698	4698R-3	No phenotype
394	CG4701	4701R-1	No phenotype
395	CG4701	4701R-3	No phenotype
396	CG4726	4726R-1	No phenotype
397	CG4726	4726R-3	No phenotype
398	CG4738	4738R-2	Pupal lethal
399	CG4738	4738R-3	No phenotype
400	CG4752	4752R-1	No phenotype
401	CG4752	4752R-3	No phenotype
402	CG4788	4788R-2	No phenotype
403	CG4788	4788R-3	No phenotype
404	CG4807	4807R-1	No phenotype
405	CG4807	4807R-2	No phenotype
406	CG4842	4842R-2	No phenotype
407	CG4842	4842R-3	No phenotype
408	CG4859	4859R-1	No phenotype
409	CG4859	4859R-5	No phenotype
410	CG4877	4877R-2	No phenotype
411	CG4877	4877R-3	No phenotype
412	CG4881	4881R-1	No phenotype
413	CG4881	4881R-3	No phenotype
414	CG4887	4887R-2	No phenotype
415	CG4887	4887R-3	No phenotype
416	CG4893	4893R-2	No phenotype
417	CG4893	4893R-3	No phenotype
418	CG4897	4897R-1	No phenotype
419	CG4897	4897R-2	No phenotype
420	CG4901	4901R-3	No phenotype
421	CG4901	4901R-4	No phenotype
422	CG4908	4908R-2	No phenotype
423	CG4908	4908R-3	No phenotype
424	CG4922	4922R-1	No phenotype
425	CG4922	4922R-3	No phenotype
426	CG4926	4926R-1	No phenotype
427	CG4926	4926R-2	No phenotype
428	CG4957	4957R-1	No phenotype
429	CG4957	4957R-2	No phenotype
430	CG4972	4972R-2	No phenotype
431	CG4972	4972R-3	No phenotype
432	CG4988	4988R-2	No phenotype
433	CG4988	4988R-3	No phenotype
434	CG5001	5001R-1	No phenotype
435	CG5001	5001R-3	No phenotype
436	CG5005	5005R-1	No phenotype
437	CG5025	5025R-1	No phenotype
438	CG5025	5025R-3	No phenotype
439	CG5056	5056R-1	No phenotype
440	CG5056	5056R-8	No phenotype
441	CG5076	5076R-1	No phenotype
442	CG5076	5076R-2	No phenotype
443	CG5096	5096R-2	No phenotype
444	CG5096	5096R-3	No phenotype
445	CG5193	5193R-2	Pupal lethal
446	CG5193	5193R-3	No phenotype
447	CG5203	5203R-2	No phenotype
448	CG5203	5203R-3	No phenotype
449	CG5235	5235R-1	No phenotype
450	CG5235	5235R-3	No phenotype
451	CG5249	5249R-1	No phenotype
452	CG5249	5249R-2	No phenotype
453	CG5261	5261R-3	No phenotype
454	CG5261	5261R-7	No phenotype
455	CG5271	5271R-3	No phenotype
456	CG5271	5271R-7	No phenotype
457	CG5272	5272R-1	No phenotype
458	CG5272	5272R-2	No phenotype
459	CG5280	5280R-1	No phenotype
460	CG5280	5280R-7	No phenotype
461	CG5313	5313R-1	No phenotype
462	CG5313	5313R-9	No phenotype
463	CG5343	5343R-2	No phenotype
464	CG5343	5343R-3	No phenotype
465	CG5362	5362R-1	No phenotype
466	CG5362	5362R-3	No phenotype
467	CG5381	5381R-2	No phenotype
468	CG5381	5381R-3	No phenotype
469	CG5385	5385R-1	No phenotype
470	CG5385	5385R-3	No phenotype
471	CG5387	5387R-2	No phenotype
472	CG5387	5387R-3	No phenotype
473	CG5389	5389R-1	No phenotype
474	CG5389	5389R-3	No phenotype
475	CG5440	5440Rb-2	No phenotype
476	CG5440	5440Rb-3	No phenotype
477	CG5465	5465R-1	No phenotype
478	CG5465	5465R-2	No phenotype
479	CG5472	5472R-1	No phenotype
480	CG5472	5472R-2	No phenotype
481	CG5479	5479R-1	No phenotype
482	CG5479	5479R-2	No phenotype
483	CG5485	5485R-1	No phenotype
484	CG5485	5485R-3	No phenotype
485	CG5495	5495R-1	No phenotype
486	CG5495	5495R-2	No phenotype
487	CG5549	5549R-1	No phenotype
488	CG5549	5549R-2	No phenotype
489	CG5554	5554R-1	No phenotype
490	CG5554	5554R-3	No phenotype
491	CG5556	5556R-1	No phenotype
492	CG5556	5556R-2	No phenotype
493	CG5561	5561R-2	No phenotype
494	CG5561	5561R-3	No phenotype
495	CG5562	5562R-1	No phenotype
496	CG5562	5562R-3	No phenotype
497	CG5569	5569R-1	No phenotype
498	CG5569	5569R-2	No phenotype
499	CG5594	5594R-1	No phenotype
500	CG5594	5594R-2	No phenotype
501	CG5610	5610R-2	No phenotype
502	CG5626	5626R-1	No phenotype
503	CG5626	5626R-3	No phenotype
504	CG5655	5655R-1	No phenotype
505	CG5655	5655R-2	No phenotype
506	CG5661	5661R-1	No phenotype
507	CG5661	5661R-6	No phenotype
508	CG5676	5676R-1	No phenotype
509	CG5676	5676R-3	No phenotype
510	CG5680	5680R-1	No phenotype
511	CG5680	5680R-2	No phenotype
512	CG5688	5688R-1	No phenotype
513	CG5688	5688R-3	No phenotype
514	CG5708	5708R-1	No phenotype
515	CG5708	5708R-2	No phenotype
516	CG5819	5819R-1	No phenotype
517	CG5819	5819R-3	No phenotype
518	CG5820	5820R-2	No phenotype
519	CG5820	5820R-3	No phenotype
520	CG5821	5821R-2	No phenotype
521	CG5821	5821R-3	No phenotype
522	CG5825	5825R-3	No phenotype
523	CG5825	5825R	No phenotype
524	CG5828	5828R-1	No phenotype
525	CG5828	5828R-3	No phenotype
526	CG5883	5883R-1	No phenotype
527	CG5883	5883R-3	No phenotype
528	CG5893	5893R-2	No phenotype
529	CG5895	5895R-2	No phenotype
530	CG5895	5895R-3	No phenotype
531	CG5924	5924R-1	No phenotype
532	CG5924	5924R-3	No phenotype
533	CG5946	5946R-2	No phenotype
534	CG5946	5946R-3	No phenotype
535	CG5949	5949R-1	No phenotype
536	CG5949	5949R-2	No phenotype
537	CG5964	5964R-2	No phenotype
538	CG5964	5964R-3	No phenotype
539	CG5971	5971R-3	No phenotype
540	CG5972	5972R-1	No phenotype
541	CG5972	5972R-3	No phenotype
542	CG6018	6018R-1	No phenotype
543	CG6018	6018R-3	No phenotype
544	CG6044	6044R-2	No phenotype
545	CG6044	6044R-3	No phenotype
546	CG6071	6071R-2	No phenotype
547	CG6071	6071R-3	No phenotype
548	CG6083	6083R-1	No phenotype
549	CG6083	6083R-2	No phenotype
550	CG6087	6087R-1	No phenotype
551	CG6087	6087R-2	No phenotype
552	CG6089	6089R-1	No phenotype
553	CG6089	6089R-2	No phenotype
554	CG6093	6093R-1	No phenotype
555	CG6093	6093R-3	No phenotype
556	CG6113	6113R-1	No phenotype
557	CG6113	6113R-3	No phenotype
558	CG6138	6138R-1	No phenotype
559	CG6138	6138R-3	No phenotype
560	CG6140	6140R-2	No phenotype
561	CG6140	6140R-3	No phenotype
562	CG6141	6141R-re inj	No phenotype
563	CG6163	6163R-1	No phenotype
564	CG6163	6163R-2	No phenotype
565	CG6168	6168R-2	No phenotype
566	CG6168	6168R-8	No phenotype
567	CG6175	6175R-1	No phenotype
568	CG6175	6175R-2	No phenotype
569	CG6218	6218R-4	No phenotype
570	CG6232	6232R-1	No phenotype
571	CG6232	6232R-2	No phenotype
572	CG6233	6233R-2	No phenotype
573	CG6285	6285R-1	No phenotype
574	CG6285	6285R-3	No phenotype
575	CG6292	6292R-1	No phenotype
576	CG6302	6302R-1	No phenotype
577	CG6302	6302R-2	Flight defect
578	CG6310	6310R-1	No phenotype
579	CG6310	6310R-3	No phenotype
580	CG6333	6333R-1	No phenotype
581	CG6333	6333R-3	No phenotype
582	CG6378	6378R-4	No phenotype
583	CG6393	6393R-1	No phenotype
584	CG6393	6393R-3	No phenotype
585	CG6444	6444R-1	No phenotype
586	CG6444	6444R-3	No phenotype
587	CG6445	6445Rb-1	No phenotype
588	CG6445	6445Rb-2	No phenotype
589	CG6463	6463R-1	No phenotype
590	CG6463	6463R-2	No phenotype
591	CG6497	6497R-3	No phenotype
592	CG6500	6500R-2	No phenotype
593	CG6514	6514R-1	No phenotype
594	CG6514	6514R-3	No phenotype
595	CG6551	6551R-2	No phenotype
596	CG6551	6551R-3	No phenotype
597	CG6577	6577R-2	No phenotype
598	CG6577	6577R-3	No phenotype
599	CG6598	6598R-1	No phenotype
600	CG6598	6598R-2	No phenotype
601	CG6615	6615R-2	No phenotype
602	CG6615	6615R-3	No phenotype
603	CG6628	6628R-1	No phenotype
604	CG6628	6628R-2	No phenotype
605	CG6642	6642R-1	No phenotype
606	CG6642	6642R-2	No phenotype
607	CG6685	6685R-2	No phenotype
608	CG6685	6685R-3	No phenotype
609	CG6711	6711R-1	Pupal lethal
610	CG6711	6711R-2	No phenotype
611	CG6727	6727R-1	No phenotype
612	CG6727	6727R-2	No phenotype
613	CG6736	6736R-2	No phenotype
614	CG6736	6736R-3	No phenotype
615	CG6739	6739R-2	No phenotype
616	CG6739	6739R-3	No phenotype
617	CG6767	6767R-1	No phenotype
618	CG6767	6767R-2	No phenotype
619	CG6907	6907R-1	No phenotype
620	CG6907	6907R-2	No phenotype
621	CG6910	6910R-1	No phenotype
622	CG6910	6910R-3	No phenotype
623	CG6917	6917R-2	No phenotype
624	CG6917	6917R-3	No phenotype
625	CG6947	6947R-1	No phenotype
626	CG6947	6947R-3	No phenotype
627	CG6992	6992R-1	No phenotype
628	CG6992	6992R-2	No phenotype
629	CG7007	7007R-2	No phenotype
630	CG7007	7007R-3	No phenotype
631	CG7025	7025R-1	No phenotype
632	CG7025	7025R-2	No phenotype
633	CG7055	7055R-1	No phenotype
634	CG7055	7055R-3	No phenotype
635	CG7075	7075R-1	No phenotype
636	CG7075	7075R-2	No phenotype
637	CG7103	7103R-1	No phenotype
638	CG7103	7103R-2	No phenotype
639	CG7111	7111R-1	No phenotype
640	CG7111	7111R-2	No phenotype
641	CG7134	7134R-1	No phenotype
642	CG7134	7134R-6	No phenotype
643	CG7138	7138R-2	No phenotype
644	CG7138	7138R-4	No phenotype
645	CG7196	7196R-3	No phenotype
646	CG7196	7196R	No phenotype
647	CG7203	7203R-1	No phenotype
648	CG7203	7203R-3	No phenotype
649	CG7216	7216R-2	No phenotype
650	CG7216	7216R-3	No phenotype
651	CG7228	7228R-1	No phenotype
652	CG7228	7228R-3	No phenotype
653	CG7229	7229R-2	No phenotype
654	CG7233	7233R-1	No phenotype
655	CG7233	7233R-4	No phenotype
656	CG7235	7235R-2	No phenotype
657	CG7235	7235R-3	No phenotype
658	CG7266	7266R-1	No phenotype
659	CG7266	7266R-3	No phenotype
660	CG7268	7268R-2	No phenotype
661	CG7268	7268R-3	No phenotype
662	CG7299	7299R-2	No phenotype
663	CG7299	7299R-3	No phenotype
664	CG7309	7309R-1	No phenotype
665	CG7309	7309R-6	No phenotype
666	CG7311	7311R-1	No phenotype
667	CG7311	7311R-3	No phenotype
668	CG7339	7339R-1	Pupal lethal
669	CG7339	7339R-2	No phenotype
670	CG7361	7361R-1	No phenotype
671	CG7361	7361R-3	No phenotype
672	CG7363	7363R-2	No phenotype
673	CG7363	7363R-3	No phenotype
674	CG7393	7393 R-1	No phenotype
675	CG7393	7393 R-3	No phenotype
676	CG7395	7395R-3	No phenotype
677	CG7425	7425R-1	No phenotype
678	CG7425	7425R-2	No phenotype
679	CG7427	7427R-2	No phenotype
680	CG7427	7427R-3	No phenotype
681	CG7429	7429R-1	No phenotype
682	CG7429	7429R-6	No phenotype
683	CG7507	7507R-2	Pupal lethal
684	CG7507	7507R-3	No phenotype
685	CG7528	7528R-1	No phenotype
686	CG7528	7528R-2	No phenotype
687	CG7532	7532R-1	No phenotype
688	CG7532	7532R-3	No phenotype
689	CG7551	7551R-1	No phenotype
690	CG7551	7551R-3	No phenotype
691	CG7554	7554R-1	No phenotype
692	CG7554	7554R-2	No phenotype
693	CG7560	7560R-1	No phenotype
694	CG7560	7560R-3	No phenotype
695	CG7562	7562R-1	No phenotype
696	CG7562	7562R-2	No phenotype
697	CG7564	7564R-1	No phenotype
698	CG7564	7564R-3	No phenotype
699	CG7604	7604R-1	No phenotype
700	CG7604	7604R-2	No phenotype
701	CG7607	7607R-1	No phenotype
702	CG7607	7607R-3	No phenotype
703	CG7614	7614R-1	No phenotype
704	CG7614	7614R-3	No phenotype
705	CG7616	7616R-1	No phenotype
706	CG7616	7616R-6	No phenotype
707	CG7692	7692R-1	No phenotype
708	CG7692	7692R-2	No phenotype
709	CG7716	7716R-1	No phenotype
710	CG7716	7716R-3	No phenotype
711	CG7739	7739R-1	No phenotype
712	CG7739	7739R-3	No phenotype
713	CG7765	7765R-1	No phenotype
714	CG7765	7765R-2	No phenotype
715	CG7795	7795R-2	No phenotype
716	CG7795	7795R-3	No phenotype
717	CG7828	7828R-2	No phenotype
718	CG7828	7828R-3	No phenotype
719	CG7838	7838R-1	No phenotype
720	CG7838	7838R-2	No phenotype
721	CG7841	7841R-2	No phenotype
722	CG7841	7841R-3	No phenotype
723	CG7856	7856R-2	No phenotype
724	CG7856	7856R-3	No phenotype
725	CG7857	7857R-2	No phenotype
726	CG7857	7857R-3	No phenotype
727	CG7858	7858R-1	No phenotype
728	CG7858	7858R-2	No phenotype
729	CG7867	7867R-2	No phenotype
730	CG7867	7867R-3	No phenotype
731	CG7875	7875R-4	No phenotype
732	CG7881	7881R-2	No phenotype
733	CG7881	7881R-3	No phenotype
734	CG7882	7882R-1	No phenotype
735	CG7882	7882R-2	No phenotype
736	CG7904	7904R-2	No phenotype
737	CG7904	7904R-3	No phenotype
738	CG7917	7917R-3	No phenotype
739	CG7923	7923R-1	No phenotype
740	CG7923	7923R-2	No phenotype
741	CG7930	7930R-1	No phenotype
742	CG7930	7930R-2	No phenotype
743	CG7941	7941R-1	No phenotype
744	CG7941	7941R-8	No phenotype
745	CG7972	7972R-3	No phenotype
746	CG8065	8065R-1	No phenotype
747	CG8065	8065R-2	No phenotype
748	CG8072	8072R-1	No phenotype
749	CG8072	8072R-2	No phenotype
750	CG8171	8171R-2	No phenotype
751	CG8203	8203R-1	No phenotype
752	CG8203	8203R-3	No phenotype
753	CG8219	8219R-1	No phenotype
754	CG8219	8219R-2	No phenotype
755	CG8224	8224R-3	No phenotype
756	CG8270	8270R-1	No phenotype
757	CG8270	8270R-3	No phenotype
758	CG8281	8281R-1	No phenotype
759	CG8308	8308R-2	No phenotype
760	CG8308	8308R-3	No phenotype
761	CG8309	8309R-1	No phenotype
762	CG8311	8311R-1	No phenotype
763	CG8311	8311R-3	No phenotype
764	CG8335	8335R-1	No phenotype
765	CG8335	8335R-7	No phenotype
766	CG8339	8339R-1	No phenotype
767	CG8339	8339R-3	No phenotype
768	CG8349	8349R-1	No phenotype
769	CG8349	8349R-2	No phenotype
770	CG8353	8353R-1	No phenotype
771	CG8353	8353R-3	No phenotype
772	CG8360	8360R-1	No phenotype
773	CG8360	8360R-6	No phenotype
774	CG8361	8361R-1	No phenotype
775	CG8361	8361R-2	No phenotype
776	CG8362	8362R-2	No phenotype
777	CG8370	8370R-2	No phenotype
778	CG8370	8370R-3	No phenotype
779	CG8440	8440R-	No phenotype
780	CG8455	8455R-2	No phenotype
781	CG8455	8455R-3	No phenotype
782	CG8541	8541R-1	No phenotype
783	CG8541	8541R-3	No phenotype
784	CG8556	8556R-1	No phenotype
785	CG8556	8556R-3	No phenotype
786	CG8562	8562R-1	No phenotype
787	CG8562	8562R-3	No phenotype
788	CG8571	8571R-2	No phenotype
789	CG8571	8571R-3	No phenotype
790	CG8601	8601R-1	No phenotype
791	CG8601	8601R-7	No phenotype
792	CG8607	8607R-1	No phenotype
793	CG8607	8607R-4	No phenotype
794	CG8615	8615R-1	No phenotype
795	CG8615	8615R-2	No phenotype
796	CG8624	8624R-1	No phenotype
797	CG8624	8624R-3	No phenotype
798	CG8631	8631R-1	No phenotype
799	CG8631	8631R-3	No phenotype
800	CG8637	8637R-1	No phenotype
801	CG8638	8638R-1	No phenotype
802	CG8638	8638R-3	No phenotype
803	CG8647	8647R-2	No phenotype
804	CG8647	8647R-3	No phenotype
805	CG8657	8657R-2	No phenotype
806	CG8680	8680R-1	No phenotype
807	CG8680	8680R	No phenotype
808	CG8704	8704R-2	No phenotype
809	CG8704	8704R-4	No phenotype
810	CG8809	8809R-4	No phenotype
811	CG8837	8837R-1	No phenotype
812	CG8837	8837R-2	No phenotype
813	CG8840	8840R-3	No phenotype
814	CG8840	8840R-4	No phenotype
815	CG8852	8852R-2	No phenotype
816	CG8852	8852R-3	No phenotype
817	CG8885	8885R-2	No phenotype
818	CG8885	8885R-3	No phenotype
819	CG8905	8905R-2	No phenotype
820	CG8930	8930R-1	No phenotype
821	CG8930	8930R-2	No phenotype
822	CG8965	8965R-3	No phenotype
823	CG8980	8980R-2	No phenotype
824	CG8982	8982R-1	No phenotype
825	CG8982	8982R-2	No phenotype
826	CG8987	8987R-1	No phenotype
827	CG8987	8987R-2	No phenotype
828	CG8997	8997R-1	No phenotype
829	CG8997	8997R-2	No phenotype
830	CG9046	9046R-1	No phenotype
831	CG9046	9046R-2	No phenotype
832	CG9048	9048R-1	No phenotype
833	CG9048	9048R-3	No phenotype
834	CG9084	9084R-2	No phenotype
835	CG9084	9084R-3	No phenotype
836	CG9093	9093R-2	No phenotype
837	CG9093	9093R-3	No phenotype
838	CG9117	9117R-1	No phenotype
839	CG9117	9117R-7	No phenotype
840	CG9147	9147R-1	No phenotype
841	CG9147	9147R-3	No phenotype
842	CG9159	9159R-2	No phenotype
843	CG9159	9159R-3	No phenotype
844	CG9188	9188R-1	No phenotype
845	CG9188	9188R	No phenotype
846	CG9227	9227Ra-1	No phenotype
847	CG9227	9227Ra-2	No phenotype
848	CG9233	9233R-1	No phenotype
849	CG9233	9233R	No phenotype
850	CG9267	9267R-2	No phenotype
851	CG9267	9267R-3	No phenotype
852	CG9282	9282R-1	No phenotype
853	CG9296	9296R-2	No phenotype
854	CG9296	9296R-3	No phenotype
855	CG9310	9310R-1	No phenotype
856	CG9310	9310R-2	No phenotype
857	CG9325	9325R-1	No phenotype
858	CG9348	9348R-1	No phenotype
859	CG9348	9348R-2	No phenotype
860	CG9350	9350R-1	No phenotype
861	CG9350	9350R-2	No phenotype
862	CG9357	9357Ra-1	No phenotype
863	CG9357	9357Ra-6	No phenotype
864	CG9358	9358R-1	No phenotype
865	CG9358	9358R-2	No phenotype
866	CG9395	9395R-1	No phenotype
867	CG9395	9395R-3	No phenotype
868	CG9397	9397R-1	No phenotype
869	CG9397	9397R-3	No phenotype
870	CG9400	9400R 2	No phenotype
871	CG9410	9410R-1	No phenotype
872	CG9410	9410R-2	No phenotype
873	CG9438	9438R-1	No phenotype
874	CG9438	9438R-2	No phenotype
875	CG9481	9481R-1	No phenotype
876	CG9481	9481R-2	No phenotype
877	CG9486	9486R-1	No phenotype
878	CG9486	9486R-3	No phenotype
879	CG9493	9493R-2	No phenotype
880	CG9493	9493R-3	No phenotype
881	CG9494	9494R-1	No phenotype
882	CG9494	9494R-2	No phenotype
883	CG9506	9506R-1	No phenotype
884	CG9506	9506R-3	No phenotype
885	CG9511	9511R-1	No phenotype
886	CG9511	9511R-2	No phenotype
887	CG9542	9542R-2	No phenotype
888	CG9542	9542R-3	No phenotype
889	CG9568	9568R-1	No phenotype
890	CG9568	9568R-2	No phenotype
891	CG9596	9596R-1	No phenotype
892	CG9596	9596R-2	No phenotype
893	CG9738	9738R-1	No phenotype
894	CG9738	9738R-3	No phenotype
895	CG9762	9762R-2	No phenotype
896	CG9762	9762R-3	No phenotype
897	CG9781	9781R-1	No phenotype
898	CG9781	9781R-2	No phenotype
899	CG9826	9826R-1	No phenotype
900	CG9826	9826R-3	No phenotype
901	CG9863	9863Ra-1	No phenotype
902	CG9863	9863Ra-2	No phenotype
903	CG9875	9875R-1	No phenotype
904	CG9875	9875R-2	No phenotype
905	CG9882	9882R-1	No phenotype
906	CG9882	9882R-3	No phenotype
907	CG9884	9884R-1	No phenotype
908	CG9884	9884R-2	No phenotype
909	CG9891	9891R-1	No phenotype
910	CG9891	9891R-3	No phenotype
911	CG9943	9943R-1	No phenotype
912	CG9943	9943R-3	No phenotype
913	CG9953	9953R-1	No phenotype
914	CG9953	9953R-3	No phenotype
915	CG9977	9977R-3	No phenotype
916	CG9987	9987R-3	No phenotype
917	CG9987	9987R-4	No phenotype
918	CG10001	10001R-1	No phenotype
919	CG10011	10011R-3	No phenotype
920	CG10013	10013R-1	No phenotype
921	CG10014	10014R-2	No phenotype
922	CG10014	10014R-4	No phenotype
923	CG10018	10018R-2	No phenotype
924	CG10034	10034R-2	No phenotype
925	CG10036	10036R-1	No phenotype
926	CG10036	10036R-2	No phenotype
927	CG10041	10041R-2	No phenotype
928	CG10041	10041R-3	No phenotype
929	CG10045	10045R-4	No phenotype
930	CG10045	10045R-6	No phenotype
931	CG10050	10050R-2	No phenotype
932	CG10050	10050R-3	No phenotype
933	CG10052	10052R-1	No phenotype
934	CG10052	10052R-2	No phenotype
935	CG10055	10055R-1	No phenotype
936	CG10055	10055R-2	No phenotype
937	CG10059	10059R-1	No phenotype
938	CG10059	10059R-2	No phenotype
939	CG10062	10062R-1	No phenotype
940	CG10062	10062R-2	No phenotype
941	CG10066	10066R-4	No phenotype
942	CG10066	10066R-7	No phenotype
943	CG10068	10068R-1	No phenotype
944	CG10068	10068R-3	No phenotype
945	CG10069	10069R-1	No phenotype
946	CG10069	10069R-2	No phenotype
947	CG10074	10074R-2	No phenotype
948	CG10075	10075R-1	No phenotype
949	CG10075	10075R-3	No phenotype
950	CG10079	10079R-2	No phenotype
951	CG10083	10083R-2	No phenotype
952	CG10086	10086R-1	No phenotype
953	CG10086	10086R-7	No phenotype
954	CG10093	10093R-1	No phenotype
955	CG10093	10093R-4	No phenotype
956	CG10096	10096R-3	No phenotype
957	CG10098	10098R-1	No phenotype
958	CG10104	10104R-2	No phenotype
959	CG10104	10104R-3	No phenotype
960	CG10105	10105R-3	No phenotype
961	CG10113	10113R-1	No phenotype
962	CG10113	10113R-3	No phenotype
963	CG10120	10120R-1	No phenotype
964	CG10120	10120R-3	No phenotype
965	CG10122	10122R-1	No phenotype
966	CG10123	10123R-3	No phenotype
967	CG10125	10125R-1	No phenotype
968	CG10125	10125R-2	No phenotype
969	CG10131	10131R-1	No phenotype
970	CG10131	10131R-4	No phenotype
971	CG10132	10132R-3	No phenotype
972	CG10134	10134R-1	No phenotype
973	CG10134	10134R-3	No phenotype
974	CG10137	10137R-1	No phenotype
975	CG10137	10137R-4	No phenotype
976	CG10142	10142R-3	No phenotype
977	CG10143	10143R-4	No phenotype
978	CG10147	10147R-1	No phenotype
979	CG10147	10147R-3	No phenotype
980	CG10148	10148R-1	No phenotype
981	CG10148	10148R-2	No phenotype
982	CG10154	10154R-1	No phenotype
983	CG10160	10160R-1	No phenotype
984	CG10160	10160R-2	No phenotype
985	CG10161	10161R-2	No phenotype
986	CG10161	10161R-3	No phenotype
987	CG10164	10164R-1	No phenotype
988	CG10173	10173R-1	No phenotype
989	CG10173	10173R-2	No phenotype
990	CG10182	10182R-3	No phenotype
991	CG10189	10189R-1	No phenotype
992	CG10191	10191R-1	No phenotype
993	CG10192	10192R-1	No phenotype
994	CG10192	10192R-2	No phenotype
995	CG10194	10194R-1	No phenotype
996	CG10194	10194R-3	No phenotype
997	CG10198	10198R-1	No phenotype
998	CG10198	10198R-3	No phenotype
999	CG10202	10202R-1	No phenotype
1000	CG10203	10203R-1	No phenotype
1001	CG10209	10209R-1	No phenotype
1002	CG10210	10210R-1	No phenotype
1003	CG10210	10210R-2	No phenotype
1004	CG10214	10214R-3	No phenotype
1005	CG10219	10219R-1	No phenotype
1006	CG10219	10219R-3	No phenotype
1007	CG10222	10222R-2	No phenotype
1008	CG10222	10222R-3	No phenotype
1009	CG10223	10223R-2	No phenotype
1010	CG10226	10226R-3	No phenotype
1011	CG10228	10228R-1	No phenotype
1012	CG10228	10228R-4	No phenotype
1013	CG10233	10233R-1	No phenotype
1014	CG10233	10233R-4	No phenotype
1015	CG10241	10241R-3	No phenotype
1016	CG10243	10243R-1	No phenotype
1017	CG10243	10243R-4	No phenotype
1018	CG10244	10244R-1	No phenotype
1019	CG10245	10245R-1	No phenotype
1020	CG10248	10248R-1	No phenotype
1021	CG10250	10250R-1	No phenotype
1022	CG10255	10255R-1	No phenotype
1023	CG10262	10262R-1	No phenotype
1024	CG10267	10267R-2	No phenotype
1025	CG10268	10268R-2	No phenotype
1026	CG10268	10268R-3	No phenotype
1027	CG10274	10274R-1	No phenotype
1028	CG10275	10275R-1	No phenotype
1029	CG10275	10275R-3	No phenotype
1030	CG10281	10281R-2	No phenotype
1031	CG10284	10284R-1	No phenotype
1032	CG10284	10284R-3	No phenotype
1033	CG10287	10287R-1	No phenotype
1034	CG10302	10302R-1	No phenotype
1035	CG10303	10303R-2	No phenotype
1036	CG10303	10303R-3	No phenotype
1037	CG10306	10306R-1	No phenotype
1038	CG10306	10306R-3	No phenotype
1039	CG10311	10311R-1	No phenotype
1040	CG10311	10311R-7	No phenotype
1041	CG10315	10315R-1	No phenotype
1042	CG10315	10315R-2	No phenotype
1043	CG10328	10328R-1	No phenotype
1044	CG10328	10328R-3	No phenotype
1045	CG10335	10335R-1	No phenotype
1046	CG10335	10335R-2	No phenotype
1047	CG10336	10336R-3	No phenotype
1048	CG10337	10337R-2	No phenotype
1049	CG10338	10338R-3	No phenotype
1050	CG10344	10344R-2	No phenotype
1051	CG10344	10344R-3	No phenotype
1052	CG10345	10345R-2	No phenotype
1053	CG10345	10345R-3	No phenotype
1054	CG10352	10352R-2	No phenotype
1055	CG10352	10352R-3	No phenotype
1056	CG10355	10355R-3	No phenotype
1057	CG10361	10361R-1	No phenotype
1058	CG10361	10361R-4	No phenotype
1059	CG10362	10362R-1	No phenotype
1060	CG10362	10362R-2	No phenotype
1061	CG10364	10364R-1	No phenotype
1062	CG10364	10364R-3	No phenotype
1063	CG10365	10365R-2	No phenotype
1064	CG10366	10366R-4	No phenotype
1065	CG10373	10373R-1	No phenotype
1066	CG10373	10373R-3	No phenotype
1067	CG10375	10375R-2	No phenotype
1068	CG10376	10376R-3	No phenotype
1069	CG10379	10379R-1	No phenotype
1070	CG10379	10379R-3	No phenotype
1071	CG10385	10385R-3	No phenotype
1072	CG10390	10390R-2	No phenotype
1073	CG10399	10399R-1	No phenotype
1074	CG10399	10399R-2	No phenotype
1075	CG10415	10415R-1	No phenotype
1076	CG10415	10415R-3	No phenotype
1077	CG10420	10420R-1	No phenotype
1078	CG10422	10422R-2	No phenotype
1079	CG10424	10424R-1	No phenotype
1080	CG10424	10424R-3	No phenotype
1081	CG10435	10435R-3	No phenotype
1082	CG10440	10440R-1	No phenotype
1083	CG10440	10440R-3	No phenotype
1084	CG10444	10444R-1	No phenotype
1085	CG10444	10444R-2	No phenotype
1086	CG10446	10446R-1	No phenotype
1087	CG10446	10446R-2	No phenotype
1088	CG10459	10459R-1	No phenotype
1089	CG10459	10459R-2	No phenotype
1090	CG10463	10463R-2	No phenotype
1091	CG10465	10465R-1	No phenotype
1092	CG10465	10465R-3	No phenotype
1093	CG10467	10467R-1	No phenotype
1094	CG10467	10467R-2	No phenotype
1095	CG10472	10472R-1	No phenotype
1096	CG10472	10472R-2	No phenotype
1097	CG10475	10475R-1	No phenotype
1098	CG10475	10475R-re inj	No phenotype
1099	CG10478	10478R-1	No phenotype
1100	CG10478	10478R-4	No phenotype
1101	CG10488	10488R-1	No phenotype
1102	CG10488	10488R-3	No phenotype
1103	CG10491	10491R-1	No phenotype
1104	CG10491	10491R-2	No phenotype
1105	CG10493	10493R-2	No phenotype
1106	CG10496	10496R-1	No phenotype
1107	CG10496	10496R-3	No phenotype
1108	CG10505	10505R-1	No phenotype
1109	CG10505	10505R-3	No phenotype
1110	CG10509	10509R-3	No phenotype
1111	CG10512	10512R-2	No phenotype
1112	CG10512	10512R-3	No phenotype
1113	CG10520	10520R-1	No phenotype
1114	CG10522	10522R-1	No phenotype
1115	CG10522	10522R-2	No phenotype
1116	CG10527	10527R-1	No phenotype
1117	CG10531	10531R-1	No phenotype
1118	CG10531	10531R-4	No phenotype
1119	CG10532	10532R-1	No phenotype
1120	CG10532	10532R-2	No phenotype
1121	CG10539	10539R-2	No phenotype
1122	CG10539	10539R-3	No phenotype
1123	CG10543	10543R-1	No phenotype
1124	CG10543	10543R-3	No phenotype
1125	CG10553	10553R-1	No phenotype
1126	CG10553	10553R-2	No phenotype
1127	CG10559	10559R-1	No phenotype
1128	CG10559	10559R-2	No phenotype
1129	CG10562	10562R-2	No phenotype
1130	CG10565	10565R-1	No phenotype
1131	CG10565	10565R-3	No phenotype
1132	CG10569	10569R-1	No phenotype
1133	CG10572	10572R-3	No phenotype
1134	CG10574	10574R-1	No phenotype
1135	CG10574	10574R-2	No phenotype
1136	CG10575	10575R-2	No phenotype
1137	CG10575	10575R-3	No phenotype
1138	CG10581	10581R-1	No phenotype
1139	CG10581	10581R-4	No phenotype
1140	CG10584	10584R-1	No phenotype
1141	CG10584	10584R-2	No phenotype
1142	CG10587	10587R-1	No phenotype
1143	CG10593	10593R-3	No phenotype
1144	CG10600	10600R-3	No phenotype
1145	CG10602	10602R-2	No phenotype
1146	CG10603	10603R-3	No phenotype
1147	CG10610	10610R-1	No phenotype
1148	CG10610	10610R-3	No phenotype
1149	CG10611	10611R-1	No phenotype
1150	CG10611	10611R-3	No phenotype
1151	CG10618	10618R-1	No phenotype
1152	CG10618	10618R-2	No phenotype
1153	CG10620	10620R-2	No phenotype
1154	CG10620	10620R-3	No phenotype
1155	CG10628	10628R-1	No phenotype
1156	CG10645	10645R-4	No phenotype
1157	CG10646	10646R-1	No phenotype
1158	CG10646	10646R-2	No phenotype
1159	CG10654	10654R-2	No phenotype
1160	CG10654	10654R-3	No phenotype
1161	CG10658	10658R-2	No phenotype
1162	CG10663	10663R-2	No phenotype
1163	CG10671	10671R-1	No phenotype
1164	CG10671	10671R-2	No phenotype
1165	CG10680	10680R-2	No phenotype
1166	CG10681	10681R-2	No phenotype
1167	CG10688	10688R-1	No phenotype
1168	CG10688	10688R-2	No phenotype
1169	CG10689	10689R-2	No phenotype
1170	CG10697	10697 R-1	No phenotype
1171	CG10697	10697 R-2	No phenotype
1172	CG10706	10706R-1	No phenotype
1173	CG10706	10706R-2	No phenotype
1174	CG10717	10717R-1	No phenotype
1175	CG10730	10730R-1	No phenotype
1176	CG10730	10730R-3	No phenotype
1177	CG10742	10742R-2	No phenotype
1178	CG10742	10742R-3	No phenotype
1179	CG10748	10748R-1	No phenotype
1180	CG10748	10748R-3	No phenotype
1181	CG10749	10749R-1	No phenotype
1182	CG10749	10749R-3	No phenotype
1183	CG10752	10752R-1	No phenotype
1184	CG10752	10752R-3	No phenotype
1185	CG10756	10756R-2	No phenotype
1186	CG10764	10764R-1	No phenotype
1187	CG10792	10792R-1	No phenotype
1188	CG10799	10799R-2	No phenotype
1189	CG10799	10799R-3	No phenotype
1190	CG10800	10800R-1	No phenotype
1191	CG10800	10800R-2	No phenotype
1192	CG10802	10802R-1	No phenotype
1193	CG10814	10814R-2	No phenotype
1194	CG10814	10814R-4	No phenotype
1195	CG10840	10840R-3	No phenotype
1196	CG10841	10841R-3	No phenotype
1197	CG10843	10843R-1	No phenotype
1198	CG10843	10843R-3	No phenotype
1199	CG10849	10849R-1	No phenotype
1200	CG10849	10849R-2	No phenotype
1201	CG10854	10854R-3	No phenotype
1202	CG10855	10855R-1	No phenotype
1203	CG10855	10855R-3	No phenotype
1204	CG10859	10859R-2	No phenotype
1205	CG10863	10863R-2	No phenotype
1206	CG10863	10863R-4	No phenotype
1207	CG10866	10866R-2	No phenotype
1208	CG10866	10866R-3	No phenotype
1209	CG10868	10868R-1	No phenotype
1210	CG10868	10868R-5	No phenotype
1211	CG10874	10874R-3	No phenotype
1212	CG10874	10874R-4	No phenotype
1213	CG10880	10880R-2	No phenotype
1214	CG10881	10881R-1	No phenotype
1215	CG10881	10881R-3	No phenotype
1216	CG10883	10883R-1	No phenotype
1217	CG10883	10883R-2	No phenotype
1218	CG10888	10888R-1	No phenotype
1219	CG10888	10888R-2	No phenotype
1220	CG10897	10897R-1	No phenotype
1221	CG10897	10897R-4	No phenotype
1222	CG10898	10898R-2	No phenotype
1223	CG10904	10904R-1	No phenotype
1224	CG10904	10904R-2	No phenotype
1225	CG10907	10907R-1	No phenotype
1226	CG10907	10907R-2	No phenotype
1227	CG10908	10908R-4	No phenotype
1228	CG10909	10909R-1	No phenotype
1229	CG10909	10909R-2	No phenotype
1230	CG10912	10912R-3	No phenotype
1231	CG10913	10913R-1	No phenotype
1232	CG10913	10913R-3	No phenotype
1233	CG10920	10920R-2	No phenotype
1234	CG10920	10920R-3	No phenotype
1235	CG10939	10939R-1	No phenotype
1236	CG10939	10939R-3	No phenotype
1237	CG10947	10947R-1	No phenotype
1238	CG10947	10947R-3	No phenotype
1239	CG10948	10948R-1	No phenotype
1240	CG10948	10948R-3	No phenotype
1241	CG10949	10949R-1	No phenotype
1242	CG10949	10949R-2	No phenotype
1243	CG10954	10954R-1	No phenotype
1244	CG10955	10955R-2	No phenotype
1245	CG10964	10964R-2	No phenotype
1246	CG10964	10964R-3	No phenotype
1247	CG10969	10969R-2	No phenotype
1248	CG10969	10969R-3	No phenotype
1249	CG10973	10973R-2	No phenotype
1250	CG10977	10977R-2	No phenotype
1251	CG10977	10977R-3	No phenotype
1252	CG10990	10990R-1	No phenotype
1253	CG10990	10990R-3	No phenotype
1254	CG10992	10992R-2	No phenotype
1255	CG10997	10997R-3	No phenotype
1256	CG11009	11009R-2	No phenotype
1257	CG11009	11009R-3	No phenotype
1258	CG11010	11010R-1	No phenotype
1259	CG11010	11010R-2	No phenotype
1260	CG11018	11018R-2	No phenotype
1261	CG11018	11018R-4	No phenotype
1262	CG11024	11024R-2	No phenotype
1263	CG11024	11024R-4	No phenotype
1264	CG11029	11029R-1	No phenotype
1265	CG11029	11029R-2	No phenotype
1266	CG11030	11030R-2	No phenotype
1267	CG11030	11030R-3	Pupal lethal
1268	CG11035	11035R-3	No phenotype
1269	CG11035	11035R-4	No phenotype
1270	CG11037	11037R-1	No phenotype
1271	CG11037	11037R-4	No phenotype
1272	CG11044	11044R-1	No phenotype
1273	CG11044	11044R-2	No phenotype
1274	CG11052	11052R-1	No phenotype
1275	CG11052	11052R-3	No phenotype
1276	CG11060	11060R-1	No phenotype
1277	CG11064	11064R-2	No phenotype
1278	CG11064	11064R-3	No phenotype
1279	CG11066	11066R-1	No phenotype
1280	CG11066	11066R-2	No phenotype
1281	CG11068	11068R-1	No phenotype
1282	CG11068	11068R-2	No phenotype
1283	CG11073	11073R-1	No phenotype
1284	CG11073	11073R-2	No phenotype
1285	CG11082	11082R-2	No phenotype
1286	CG11082	11082R-3	No phenotype
1287	CG11086	11086R-1	No phenotype
1288	CG11086	11086R-2	No phenotype
1289	CG11095	11095R-2	No phenotype
1290	CG11095	11095R-3	No phenotype
1291	CG11096	11096R-2	No phenotype
1292	CG11101	11101R-2	No phenotype
1293	CG11101	11101R-3	No phenotype
1294	CG11107	11107R-2	No phenotype
1295	CG11107	11107R-3	No phenotype
1296	CG11122	11122R-1	No phenotype
1297	CG11122	11122R-3	No phenotype
1298	CG11123	11123R-1	No phenotype
1299	CG11123	11123R-3	No phenotype
1300	CG11125	11125R-1	No phenotype
1301	CG11125	11125R-3	No phenotype
1302	CG11130	11130R-1	No phenotype
1303	CG11133	11133R-1	No phenotype
1304	CG11133	11133R-4	No phenotype
1305	CG11134	11134R-1	No phenotype
1306	CG11134	11134R-2	No phenotype
1307	CG11136	11136R-2	No phenotype
1308	CG11136	11136R-3	No phenotype
1309	CG11137	11137R-2	No phenotype
1310	CG11137	11137R-3	No phenotype
1311	CG11142	11142R-1	No phenotype
1312	CG11142	11142R-2	No phenotype
1313	CG11144	11144R-2	No phenotype
1314	CG11147	11147R-1	No phenotype
1315	CG11147	11147R-2	No phenotype
1316	CG11152	11152R-3	No phenotype
1317	CG11156	11156R-1	No phenotype
1318	CG11156	11156R-3	No phenotype
1319	CG11165	11165R-1	No phenotype
1320	CG11165	11165R-4	No phenotype
1321	CG11171	11171R-1	No phenotype
1322	CG11172	11172R-2	No phenotype
1323	CG11172	11172R-3	No phenotype
1324	CG11178	11178R-1	No phenotype
1325	CG11178	11178R-3	No phenotype
1326	CG11180	11180R-1	No phenotype
1327	CG11180	11180R-2	No phenotype
1328	CG11181	11181R-1	No phenotype
1329	CG11190	11190R-2	No phenotype
1330	CG11190	11190R-3	No phenotype
1331	CG11194	11194R-1	No phenotype
1332	CG11194	11194R-3	No phenotype
1333	CG11201	11201R-1	No phenotype
1334	CG11201	11201R-3	No phenotype
1335	CG11207	11207R-1	No phenotype
1336	CG11207	11207R-2	No phenotype
1337	CG11208	11208R-1	No phenotype
1338	CG11208	11208R-3	No phenotype
1339	CG11210	11210R-2	No phenotype
1340	CG11212	11212R-2	No phenotype
1341	CG11212	11212R-3	No phenotype
1342	CG11226	11226R-2	No phenotype
1343	CG11233	11233R-1	No phenotype
1344	CG11233	11233R-3	No phenotype
1345	CG11238	11238R-2	No phenotype
1346	CG11241	11241R-1	No phenotype
1347	CG11241	11241R-2	No phenotype
1348	CG11246	11246R-3	No phenotype
1349	CG11249	11249R-2	No phenotype
1350	CG11249	11249R-3	No phenotype
1351	CG11251	11251R-1	No phenotype
1352	CG11253	11253R-1	No phenotype
1353	CG11253	11253R-2	No phenotype
1354	CG11257	11257R-1	No phenotype
1355	CG11257	11257R-2	No phenotype
1356	CG11262	11262R-1	No phenotype
1357	CG11262	11262R-2	No phenotype
1358	CG11263	11263R-1	No phenotype
1359	CG11263	11263R-2	No phenotype
1360	CG11270	11270R-1	No phenotype
1361	CG11274	11274R-1	No phenotype
1362	CG11274	11274R-3	No phenotype
1363	CG11275	11275R-1	No phenotype
1364	CG11275	11275R-2	No phenotype
1365	CG11276	11276R-2	No phenotype
1366	CG11276	11276R-on going	No phenotype
1367	CG11290	11290R-1	No phenotype
1368	CG11291	11291R-1	No phenotype
1369	CG11291	11291R-3	No phenotype
1370	CG11295	11295R-1	No phenotype
1371	CG11295	11295R-4	No phenotype
1372	CG11300	11300Ra-2	No phenotype
1373	CG11300	11300Ra-3	No phenotype
1374	CG11301	11301R-1	No phenotype
1375	CG11301	11301R-3	No phenotype
1376	CG11303	11303R-1	No phenotype
1377	CG11303	11303R-2	No phenotype
1378	CG11308	11308R-1	No phenotype
1379	CG11308	11308R-2	No phenotype
1380	CG11310	11310R-1	No phenotype
1381	CG11312	11312R-1	No phenotype
1382	CG11312	11312R-2	No phenotype
1383	CG11314	11314R-1	No phenotype
1384	CG11317	11317R-1	No phenotype
1385	CG11318	11318R-3	No phenotype
1386	CG11321	11321R-2	No phenotype
1387	CG11321	11321R-3	No phenotype
1388	CG11331	11331R-1	No phenotype
1389	CG11331	11331R-3	No phenotype
1390	CG11335	11335R-1	No phenotype
1391	CG11335	11335R-3	No phenotype
1392	CG11340	11340R-1	No phenotype
1393	CG11340	11340R-3	No phenotype
1394	CG11342	11342R-1	No phenotype
1395	CG11344	11344R-4	No phenotype
1396	CG11349	11349R-2	No phenotype
1397	CG11349	11349R-3	No phenotype
1398	CG11354	11354R-1	No phenotype
1399	CG11354	11354R-2	No phenotype
1400	CG11356	11356R-2	No phenotype
1401	CG11356	11356R-4	No phenotype
1402	CG11360	11360R-4	No phenotype
1403	CG11371	11371R-3	No phenotype
1404	CG11376	11376R-1	No phenotype
1405	CG11379	11379R-2	No phenotype
1406	CG11382	11382R-3	No phenotype
1407	CG11392	11392R-1	No phenotype
1408	CG11395	11395R-2	No phenotype
1409	CG11395	11395R-3	No phenotype
1410	CG11398	11398R-2	No phenotype
1411	CG11407	11407R-2	No phenotype
1412	CG11409	11409R-1	No phenotype
1413	CG11409	11409R-2	No phenotype
1414	CG11413	11413R-1	No phenotype
1415	CG11413	11413R-2	No phenotype
1416	CG11414	11414R-1	No phenotype
1417	CG11415	11415R-1	No phenotype
1418	CG11415	11415R-2	No phenotype
1419	CG11417	11417R-3	Pupal lethal
1420	CG11418	11418R-1	No phenotype
1421	CG11426	11426R-1	No phenotype
1422	CG11426	11426R-3	No phenotype
1423	CG11438	11438R-2	No phenotype
1424	CG11438	11438R-3	No phenotype
1425	CG11440	11440R-1	No phenotype
1426	CG11440	11440R-2	No phenotype
1427	CG11444	11444R-1	No phenotype
1428	CG11444	11444R-4	No phenotype
1429	CG11448	11448R-4	No phenotype
1430	CG11450	11450R-2	No phenotype
1431	CG11450	11450R	No phenotype
1432	CG11454	11454R-4	No phenotype
1433	CG11459	11459R-1	No phenotype
1434	CG11459	11459R-2	No phenotype
1435	CG11474	11474R-1	No phenotype
1436	CG11474	11474R-2	No phenotype
1437	CG11488	11488R-1	No phenotype
1438	CG11495	11495R-1	No phenotype
1439	CG11495	11495R-2	No phenotype
1440	CG11498	11498R-1	No phenotype
1441	CG11523	11523R-4	No phenotype
1442	CG11526	11526R-1	No phenotype
1443	CG11526	11526R-2	No phenotype
1444	CG11527	11527R-1	No phenotype
1445	CG11527	11527R-2	No phenotype
1446	CG11534	11534R-1	No phenotype
1447	CG11539	11539R-4	No phenotype
1448	CG11555	11555R-2	No phenotype
1449	CG11555	11555R	No phenotype
1450	CG11560	11560R-2	No phenotype
1451	CG11560	11560R-3	No phenotype
1452	CG11562	11562R-1	No phenotype
1453	CG11562	11562R-3	No phenotype
1454	CG11567	11567R-4	No phenotype
1455	CG11572	11572R-1	No phenotype
1456	CG11575	11575R-2	No phenotype
1457	CG11576	11576R-1	No phenotype
1458	CG11581	11581R-2	No phenotype
1459	CG11586	11586R-1	No phenotype
1460	CG11588	11588R-1	No phenotype
1461	CG11588	11588R-2	No phenotype
1462	CG11593	11593R-2	No phenotype
1463	CG11593	11593R-3	No phenotype
1464	CG11595	11595R-2	No phenotype
1465	CG11595	11595R-3	No phenotype
1466	CG11597	11597R-1	No phenotype
1467	CG11634	11634R-1	No phenotype
1468	CG11634	11634R-2	No phenotype
1469	CG11641	11641R-1	No phenotype
1470	CG11641	11641R-2	No phenotype
1471	CG11658	11658R-2	No phenotype
1472	CG11658	11658R-3	No phenotype
1473	CG11671	11671R-1	No phenotype
1474	CG11671	11671R-2	No phenotype
1475	CG11672	11672R-1	No phenotype
1476	CG11672	11672R-2	No phenotype
1477	CG11676	11676R-1	No phenotype
1478	CG11676	11676R-4	No phenotype
1479	CG11678	11678R-1	No phenotype
1480	CG11678	11678R-3	No phenotype
1481	CG11687	11687R-2	No phenotype
1482	CG11687	11687R-3	No phenotype
1483	CG11694	11694R-3	No phenotype
1484	CG11696	11696R-1	No phenotype
1485	CG11696	11696R-2	No phenotype
1486	CG11698	11698R-1	No phenotype
1487	CG11698	11698R-2	No phenotype
1488	CG11722	11722R-1	No phenotype
1489	CG11726	11726R-1	No phenotype
1490	CG11726	11726R-3	No phenotype
1491	CG11734	11734R-3	No phenotype
1492	CG11735	11735R-3	No phenotype
1493	CG11737	11737R-1	No phenotype
1494	CG11737	11737R-3	No phenotype
1495	CG11738	11738R-1	No phenotype
1496	CG11742	11742R-1	No phenotype
1497	CG11742	11742R-3	No phenotype
1498	CG11753	11753R-1	No phenotype
1499	CG11755	11755R-1	No phenotype
1500	CG11755	11755R-3	No phenotype
1501	CG11759	11759R-1	No phenotype
1502	CG11759	11759R-2	No phenotype
1503	CG11761	11761R-2	No phenotype
1504	CG11761	11761R-7	No phenotype
1505	CG11765	11765R-1	No phenotype
1506	CG11765	11765R-2	No phenotype
1507	CG11811	11811R-3	No phenotype
1508	CG11811	11811R-7	No phenotype
1509	CG11895	11895R-1	No phenotype
1510	CG11895	11895R-3	No phenotype
1511	CG11924	11924R-2	No phenotype
1512	CG11924	11924R-3	No phenotype
1513	CG11926	11926R-1	No phenotype
1514	CG11926	11926R-3	No phenotype
1515	CG11929	11929R	No phenotype
1516	CG11979	11979R-1	No phenotype
1517	CG11979	11979R-3	No phenotype
1518	CG11987	11987 R-3	No phenotype
1519	CG12051	12051R-2	No phenotype
1520	CG12051	12051R-6	No phenotype
1521	CG12069	12069R-1	No phenotype
1522	CG12069	12069R-3	No phenotype
1523	CG12070	12070R-2	No phenotype
1524	CG12070	12070R-3	No phenotype
1525	CG12109	12109R-2	Pupal lethal
1526	CG12109	12109R-4	No phenotype
1527	CG12134	12134R-2	No phenotype
1528	CG12134	12134R-3	No phenotype
1529	CG12135	12135R-2	No phenotype
1530	CG12140	12140R-1	No phenotype
1531	CG12140	12140R-2	No phenotype
1532	CG12143	12143R-1	No phenotype
1533	CG12169	12169R-4	No phenotype
1534	CG12169	12169R-5	No phenotype
1535	CG12171	12171R-1	No phenotype
1536	CG12171	12171R-3	No phenotype
1537	CG12205	12205R-3	No phenotype
1538	CG12205	12205R	No phenotype
1539	CG12209	12209R-1	No phenotype
1540	CG12209	12209R-2	No phenotype
1541	CG12232	12232R-1	No phenotype
1542	CG12232	12232R-3	No phenotype
1543	CG12276	12276R-3	No phenotype
1544	CG12289	12289R-1	No phenotype
1545	CG12289	12289R-3	No phenotype
1546	CG12296	12296R-2	No phenotype
1547	CG12296	12296R-3	No phenotype
1548	CG12307	12307R-1	No phenotype
1549	CG12307	12307R-3	No phenotype
1550	CG12309	12309R-2	No phenotype
1551	CG12309	12309R-3	No phenotype
1552	CG12313	12313R-1	No phenotype
1553	CG12313	12313R-2	No phenotype
1554	CG12338	12338R-1	No phenotype
1555	CG12338	12338R-2	No phenotype
1556	CG12346	12346R-2	No phenotype
1557	CG12346	12346R-3	No phenotype
1558	CG12357	12357R-1	No phenotype
1559	CG12357	12357R-4	No phenotype
1560	CG12362	12362R-1	No phenotype
1561	CG12362	12362R-3	No phenotype
1562	CG12373	12373R-1	No phenotype
1563	CG12373	12373R-3	No phenotype
1564	CG12388	12388R-1	No phenotype
1565	CG12388	12388R-2	No phenotype
1566	CG12399	12399R-2	No phenotype
1567	CG12405	12405R-2	No phenotype
1568	CG12405	12405R-3	No phenotype
1569	CG12414	12414R-1	No phenotype
1570	CG12414	12414R-3	No phenotype
1571	CG12438	12438R-2	No phenotype
1572	CG12438	12438R-3	No phenotype
1573	CG12489	12489R-1	No phenotype
1574	CG12489	12489R-2	No phenotype
1575	CG12490	12490R-1	No phenotype
1576	CG12490	12490R-2	No phenotype
1577	CG12491	12491R-2	No phenotype
1578	CG12491	12491R-3	No phenotype
1579	CG12512	12512R-3	No phenotype
1580	CG12512	12512R-8	No phenotype
1581	CG12517	12517R-1	No phenotype
1582	CG12517	12517R-2	No phenotype
1583	CG12522	12522R-1	No phenotype
1584	CG12522	12522R-2	No phenotype
1585	CG12560	12560Ra-1	No phenotype
1586	CG12560	12560Ra-9	No phenotype
1587	CG12636	12636R-1	No phenotype
1588	CG12636	12636R-3	No phenotype
1589	CG12674	12674R-1	No phenotype
1590	CG12674	12674R-2	No phenotype
1591	CG12755	12755R-1	No phenotype
1592	CG12755	12755R-2	No phenotype
1593	CG12756	12756R-2	No phenotype
1594	CG12756	12756R-3	No phenotype
1595	CG12759	12759R-3	No phenotype
1596	CG12759	12759R-4	No phenotype
1597	CG12775	12775R-2	No phenotype
1598	CG12775	12775R-3	No phenotype
1599	CG12792	12792 R-2	No phenotype
1600	CG12792	12792R-1	No phenotype
1601	CG12792	12792R-2	No phenotype
1602	CG12799	12799R-1	No phenotype
1603	CG12799	12799R-2	No phenotype
1604	CG12892	12892R-1	No phenotype
1605	CG12892	12892R-3	No phenotype
1606	CG12895	12895R-2	No phenotype
1607	CG12895	12895R-3	No phenotype
1608	CG12896	12896R-1	No phenotype
1609	CG12896	12896R-2	No phenotype
1610	CG12911	12911R-1	No phenotype
1611	CG12911	12911R-2	No phenotype
1612	CG12914	12914R-1	No phenotype
1613	CG12914	12914R-2	No phenotype
1614	CG12920	12920R-1	No phenotype
1615	CG12920	12920R-2	No phenotype
1616	CG12921	12921R-1	No phenotype
1617	CG12921	12921R-3	No phenotype
1618	CG12924	12924R-3	No phenotype
1619	CG12926	12926R-1	No phenotype
1620	CG12926	12926R-2	No phenotype
1621	CG12927	12927R-2	No phenotype
1622	CG12927	12927R-3	No phenotype
1623	CG12936	12936R-2	No phenotype
1624	CG12936	12936R-6	No phenotype
1625	CG12938	12938R-1	No phenotype
1626	CG12938	12938R-2	No phenotype
1627	CG12943	12943R-3	No phenotype
1628	CG12943	12943R-6	No phenotype
1629	CG13037	13037R-2	No phenotype
1630	CG13037	13037R-3	No phenotype
1631	CG13039	13039R-2	No phenotype
1632	CG13039	13039R-3	No phenotype
1633	CG13048	13048Ra-1	No phenotype
1634	CG13048	13048Ra-2	No phenotype
1635	CG13049	13049R-3	No phenotype
1636	CG13049	13049R-9	No phenotype
1637	CG13057	13057R-3	No phenotype
1638	CG13057	13057R-4	No phenotype
1639	CG13060	13060Rb-1	No phenotype
1640	CG13060	13060Rb-3	No phenotype
1641	CG13063	13063R-1	No phenotype
1642	CG13063	13063R-3	No phenotype
1643	CG13072	13072R-1	No phenotype
1644	CG13072	13072R-3	No phenotype
1645	CG13075	13075R-1	No phenotype
1646	CG13075	13075R-2	No phenotype
1647	CG13088	13088R-1	No phenotype
1648	CG13088	13088R-2	No phenotype
1649	CG13090	13090R-1	No phenotype
1650	CG13090	13090R-2	No phenotype
1651	CG13112	13112R-1	No phenotype
1652	CG13112	13112R-2	No phenotype
1653	CG13116	13116R-2	No phenotype
1654	CG13116	13116R-3	No phenotype
1655	CG13123	13123R-2	No phenotype
1656	CG13123	13123R-3	No phenotype
1657	CG13126	13126R-2	No phenotype
1658	CG13126	13126R-3	No phenotype
1659	CG13139	13139R-1	No phenotype
1660	CG13139	13139R-3	No phenotype
1661	CG13140	13140R-1	No phenotype
1662	CG13140	13140R-3	No phenotype
1663	CG13144	13144R-1	No phenotype
1664	CG13144	13144R-3	No phenotype
1665	CG13224	13224R-1	No phenotype
1666	CG13224	13224R-2	No phenotype
1667	CG13289	13289R-1	No phenotype
1668	CG13289	13289R-2	No phenotype
1669	CG13295	13295R-2	No phenotype
1670	CG13295	13295R-3	No phenotype
1671	CG13296	13296R-1	No phenotype
1672	CG13296	13296R-2	No phenotype
1673	CG13297	13297R-1	No phenotype
1674	CG13297	13297R-2	No phenotype
1675	CG13309	13309R-1	No phenotype
1676	CG13309	13309R-8	No phenotype
1677	CG13398	13398R-2	No phenotype
1678	CG13398	13398R-3	No phenotype
1679	CG13399	13399R-1	No phenotype
1680	CG13399	13399R-6	No phenotype
1681	CG13419	13419R 3	No phenotype
1682	CG13448	13448R-2	No phenotype
1683	CG13448	13448R-3	No phenotype
1684	CG13506	13506R-1	No phenotype
1685	CG13506	13506R-3	No phenotype
1686	CG13510	13510R-1	No phenotype
1687	CG13510	13510R-3	No phenotype
1688	CG13531	13531R-2	No phenotype
1689	CG13531	13531R-7	No phenotype
1690	CG13532	13532R-1	No phenotype
1691	CG13532	13532R-2	No phenotype
1692	CG13533	13533R-1	No phenotype
1693	CG13533	13533R-2	No phenotype
1694	CG13538	13538R-1	No phenotype
1695	CG13538	13538R-2	No phenotype
1696	CG13549	13549R-1	No phenotype
1697	CG13549	13549R-2	No phenotype
1698	CG13550	13550R-2	No phenotype
1699	CG13550	13550R-3	No phenotype
1700	CG13569	13569R-1	No phenotype
1701	CG13569	13569Rb-1	No phenotype
1702	CG13570	13570R-1	No phenotype
1703	CG13570	13570R-3	No phenotype
1704	CG13595	13595R-2	No phenotype
1705	CG13595	13595R-3	No phenotype
1706	CG13651	13651R-2	No phenotype
1707	CG13651	13651R-3	No phenotype
1708	CG13676	13676R-3	No phenotype
1709	CG13681	13681R-1	No phenotype
1710	CG13681	13681R-3	No phenotype
1711	CG13688	13688R-2	No phenotype
1712	CG13688	13688R-3	No phenotype
1713	CG13690	13690R-1	No phenotype
1714	CG13690	13690R-3	No phenotype
1715	CG13766	13766R-1	No phenotype
1716	CG13766	13766R-3	No phenotype
1717	CG13778	13778R-1	No phenotype
1718	CG13778	13778R-2	No phenotype
1719	CG13780	13780R-1	No phenotype
1720	CG13780	13780R-2	No phenotype
1721	CG13793	13793Ra-2	No phenotype
1722	CG13793	13793Ra-3	No phenotype
1723	CG13876	13876R-1	No phenotype
1724	CG13876	13876R-6	No phenotype
1725	CG13879	13879R-2	No phenotype
1726	CG13879	13879R-3	No phenotype
1727	CG13892	13892R-1	No phenotype
1728	CG13892	13892R-3	No phenotype
1729	CG13912	13912R-2	No phenotype
1730	CG13913	13913R-1	No phenotype
1731	CG13913	13913R-2	No phenotype
1732	CG13927	13927R-2	No phenotype
1733	CG13981	13981R-1	No phenotype
1734	CG13981	13981R-2	No phenotype
1735	CG13990	13990R-1	No phenotype
1736	CG13990	13990R-3	No phenotype
1737	CG13994	13994R-2	No phenotype
1738	CG13994	13994R-3	Pupal lethal
1739	CG13995	13995R-1	No phenotype
1740	CG13995	13995R-3	No phenotype
1741	CG14006	14006R-2	No phenotype
1742	CG14006	14006R-7	No phenotype
1743	CG14027	14027R-1	No phenotype
1744	CG14027	14027R-3	No phenotype
1745	CG14035	14035R-1	No phenotype
1746	CG14035	14035R-3	No phenotype
1747	CG14041	14041R-1	No phenotype
1748	CG14041	14041R	No phenotype
1749	CG14043	14043R-1	No phenotype
1750	CG14043	14043R-3	No phenotype
1751	CG14072	14072R-1	No phenotype
1752	CG14072	14072R-3	No phenotype
1753	CG14121	14121R-1	No phenotype
1754	CG14121	14121R-2	No phenotype
1755	CG14122	14122R-1	No phenotype
1756	CG14122	14122R-3	No phenotype
1757	CG14125	14125R-1	No phenotype
1758	CG14125	14125R-3	No phenotype
1759	CG14127	14127R-1	No phenotype
1760	CG14127	14127R-3	No phenotype
1761	CG14131	14131R-2	No phenotype
1762	CG14131	14131R-3	No phenotype
1763	CG14133	14133Ra-2	No phenotype
1764	CG14133	14133Ra-3	No phenotype
1765	CG14135	14135R-1	No phenotype
1766	CG14145	14145R-1	No phenotype
1767	CG14145	14145R-3	No phenotype
1768	CG14147	14147R-2	No phenotype
1769	CG14147	14147R-3	No phenotype
1770	CG14149	14149R-1	No phenotype
1771	CG14149	14149R-8	No phenotype
1772	CG14153	14153R-2	No phenotype
1773	CG14153	14153R-3	No phenotype
1774	CG14154	14154R-1	No phenotype
1775	CG14154	14154R-2	No phenotype
1776	CG14156	14156R-2	No phenotype
1777	CG14156	14156R-3	No phenotype
1778	CG14160	14160R-1	No phenotype
1779	CG14160	14160R-2	No phenotype
1780	CG14174	14174R-1	No phenotype
1781	CG14174	14174R-2	No phenotype
1782	CG14181	14181R-2	No phenotype
1783	CG14181	14181R-3	No phenotype
1784	CG14274	14274R-1	No phenotype
1785	CG14274	14274R-2	No phenotype
1786	CG14326	14326R-1	No phenotype
1787	CG14326	14326R-2	No phenotype
1788	CG14341	14341R-1	No phenotype
1789	CG14341	14341R-3	No phenotype
1790	CG14351	14351R-2	No phenotype
1791	CG14351	14351R-3	No phenotype
1792	CG14353	14353R-1	No phenotype
1793	CG14353	14353R-7	No phenotype
1794	CG14472	14472R-1	No phenotype
1795	CG14489	14489R-1	No phenotype
1796	CG14489	14489R-3	No phenotype
1797	CG14532	14532R-1	No phenotype
1798	CG14532	14532R-3	No phenotype
1799	CG14537	14537R-1	No phenotype
1800	CG14537	14537R-2	No phenotype
1801	CG14591	14591R-1	No phenotype
1802	CG14591	14591R-3	No phenotype
1803	CG14597	14597R-2	No phenotype
1804	CG14597	14597R-6	No phenotype
1805	CG14598	14598R-1	No phenotype
1806	CG14598	14598R-3	No phenotype
1807	CG14605	14605R-2	No phenotype
1808	CG14605	14605R-3	No phenotype
1809	CG14606	14606R-2	No phenotype
1810	CG14606	14606R-3	No phenotype
1811	CG14609	14609R-1	No phenotype
1812	CG14609	14609R-2	No phenotype
1813	CG14610	14610R-1	No phenotype
1814	CG14610	14610R-3	No phenotype
1815	CG14662	14662R-1	No phenotype
1816	CG14662	14662R-2	No phenotype
1817	CG14667	14667R-1	No phenotype
1818	CG14667	14667R-3	No phenotype
1819	CG14670	14670R-1	No phenotype
1820	CG14670	14670R-2	No phenotype
1821	CG14671	14671R-2	No phenotype
1822	CG14671	14671R-3	No phenotype
1823	CG14676	14676R-1	No phenotype
1824	CG14676	14676R-2	No phenotype
1825	CG14677	14677R-1	No phenotype
1826	CG14677	14677R-3	No phenotype
1827	CG14808	14808R-2	No phenotype
1828	CG14808	14808R-3	No phenotype
1829	CG14820	14820R-1	No phenotype
1830	CG14820	14820R-2	No phenotype
1831	CG14834	14834R-2	No phenotype
1832	CG14834	14834R-3	No phenotype
1833	CG14837	14837R-2	No phenotype
1834	CG14837	14837R-6	No phenotype
1835	CG14900	14900R-1	No phenotype
1836	CG14902	14902R-2	No phenotype
1837	CG14902	14902R-3	No phenotype
1838	CG14915	14915R-2	No phenotype
1839	CG14915	14915R-3	No phenotype
1840	CG14930	14930R-1	No phenotype
1841	CG14930	14930R-2	No phenotype
1842	CG15178	15178R-2	No phenotype
1843	CG15178	15178R-3	No phenotype
1844	CG15180	15180Ra-1	No phenotype
1845	CG15180	15180Ra-2	No phenotype
1846	CG15188	15188R-3	No phenotype
1847	CG15188	15188R-2w	No phenotype
1848	CG15189	15189R-1	No phenotype
1849	CG15189	15189R-2	No phenotype
1850	CG15220	15220R-1	No phenotype
1851	CG15220	15220R-2	No phenotype
1852	CG15266	15266R-1	No phenotype
1853	CG15266	15266R-2	No phenotype
1854	CG15270	15270R-2	No phenotype
1855	CG15270	15270R-3	No phenotype
1856	CG15274	15274R-1	No phenotype
1857	CG15274	15274R-2	No phenotype
1858	CG15278	15278Ra-1	No phenotype
1859	CG15278	15278Ra-3	No phenotype
1860	CG15284	15284R-1	No phenotype
1861	CG15284	15284R-3	No phenotype
1862	CG15286	15286R-2	No phenotype
1863	CG15286	15286R-3	No phenotype
1864	CG15287	15287R-1	No phenotype
1865	CG15287	15287R-2	No phenotype
1866	CG15319	15319 R 2	No phenotype
1867	CG15356	15356R-1	No phenotype
1868	CG15356	15356R-2	No phenotype
1869	CG15382	15382R-1	No phenotype
1870	CG15382	15382R	No phenotype
1871	CG15383	15383R-2	No phenotype
1872	CG15383	15383R-3	No phenotype
1873	CG15388	15388R-3	No phenotype
1874	CG15388	15388R-4	No phenotype
1875	CG15390	15390R-2	No phenotype
1876	CG15390	15390R-3	No phenotype
1877	CG15393	15393R-1	No phenotype
1878	CG15393	15393R-3	No phenotype
1879	CG15395	15395R-2	No phenotype
1880	CG15395	15395R-3	No phenotype
1881	CG15399	15399R-1	No phenotype
1882	CG15399	15399R-2	No phenotype
1883	CG15400	15400R-2	No phenotype
1884	CG15400	15400R	No phenotype
1885	CG15406	15406R-1	No phenotype
1886	CG15406	15406R-2	No phenotype
1887	CG15408	15408R-2	No phenotype
1888	CG15408	15408R-3	No phenotype
1889	CG15412	15412R-1	No phenotype
1890	CG15412	15412R-2	No phenotype
1891	CG15425	15425R-1	No phenotype
1892	CG15425	15425R-2	No phenotype
1893	CG15433	15433R-2	No phenotype
1894	CG15433	15433R-3	No phenotype
1895	CG15435	15435R-1	No phenotype
1896	CG15435	15435R	No phenotype
1897	CG15443	15443R-1	No phenotype
1898	CG15443	15443R-2	No phenotype
1899	CG15509	15509kay R-7	No phenotype
1900	CG15582	15582R-1	No phenotype
1901	CG15582	15582R-3	No phenotype
1902	CG15585	15585R-1	No phenotype
1903	CG15589	15589R-1	No phenotype
1904	CG15589	15589R-4	No phenotype
1905	CG15591	15591R-1	No phenotype
1906	CG15591	15591R-6	No phenotype
1907	CG15592	15592R-1	No phenotype
1908	CG15592	15592R-2	No phenotype
1909	CG15594	15594R-2	No phenotype
1910	CG15594	15594R-6	No phenotype
1911	CG15595	15595R-1	No phenotype
1912	CG15595	15595R-2	No phenotype
1913	CG15596	15596R-2	No phenotype
1914	CG15596	15596R-3	No phenotype
1915	CG15626	15626R-1	No phenotype
1916	CG15626	15626R-2	No phenotype
1917	CG15628	15628R-1	No phenotype
1918	CG15628	15628R-4	No phenotype
1919	CG15629	15629R-1	No phenotype
1920	CG15629	15629R-2	No phenotype
1921	CG15631	15631R-1	No phenotype
1922	CG15631	15631R-2	No phenotype
1923	CG15632	15632R-1	No phenotype
1924	CG15632	15632R-3	No phenotype
1925	CG15635	15635R-1	No phenotype
1926	CG15635	15635R-3	No phenotype
1927	CG15637	15637R-1	No phenotype
1928	CG15637	15637R-2	No phenotype
1929	CG15651	15651R-1	No phenotype
1930	CG15651	15651R-2	No phenotype
1931	CG15678	15678R-1	No phenotype
1932	CG15678	15678R-2	No phenotype
1933	CG15701	15701R-	No phenotype
1934	CG15759	15759R-1	No phenotype
1935	CG15862	15862R 2	No phenotype
1936	CG15871	15871R-2	No phenotype
1937	CG16646	16646R-2	No phenotype
1938	CG16711	16711R-3	No phenotype
1939	CG16711	16711R-6	No phenotype
1940	CG16720	16720R-1	No phenotype
1941	CG16720	16720R-3	No phenotype
1942	CG16725	16725R-2	No phenotype
1943	CG16725	16725R-3	No phenotype
1944	CG16738	16738R-2	No phenotype
1945	CG16747	16747R-3	No phenotype
1946	CG16825	16825R-1	No phenotype
1947	CG16825	16825R-2	No phenotype
1948	CG16826	16826R-1	No phenotype
1949	CG16826	16826R-2	No phenotype
1950	CG16840	16840R-1	No phenotype
1951	CG16840	16840R-2	No phenotype
1952	CG16848	16848R-1	No phenotype
1953	CG16848	16848R-2	No phenotype
1954	CG16853	16853R-1	No phenotype
1955	CG16853	16853R-2	No phenotype
1956	CG16858	16858R-1	No phenotype
1957	CG16858	16858R-3	No phenotype
1958	CG16863	16863R-2	No phenotype
1959	CG16863	16863R-3	No phenotype
1960	CG16865	16865R-1	No phenotype
1961	CG16865	16865R-3	No phenotype
1962	CG16870	16870R-1	No phenotype
1963	CG16870	16870R-2	No phenotype
1964	CG16873	16873R-1	No phenotype
1965	CG16873	16873R-2	No phenotype
1966	CG16876	16876R-2	No phenotype
1967	CG16879	16879R-1	No phenotype
1968	CG16879	16879R-2	No phenotype
1969	CG16885	16885R-1	No phenotype
1970	CG16885	16885R-7	No phenotype
1971	CG16889	16889R-1	No phenotype
1972	CG16889	16889R-2	No phenotype
1973	CG16890	16890R-1	No phenotype
1974	CG16890	16890R-2	No phenotype
1975	CG16933	16933R-1	No phenotype
1976	CG16933	16933R-3	No phenotype
1977	CG16947	16947Rb-1	No phenotype
1978	CG16947	16947Rb-2	No phenotype
1979	CG16956	16956R-2	No phenotype
1980	CG16956	16956R-3	No phenotype
1981	CG16998	16998R-2	No phenotype
1982	CG16998	16998R-3	No phenotype
1983	CG17005	17005Ra-1	No phenotype
1984	CG17005	17005Ra-2	No phenotype
1985	CG17028	17028R-2	No phenotype
1986	CG17028	17028R-3	No phenotype
1987	CG17029	17029R-1	No phenotype
1988	CG17029	17029R-3	No phenotype
1989	CG17061	17061R-2	No phenotype
1990	CG17061	17061R-3	No phenotype
1991	CG17078	17078Ra-2	No phenotype
1992	CG17078	17078Ra-3	No phenotype
1993	CG17084	17084R-1	No phenotype
1994	CG17084	17084R-3	No phenotype
1995	CG17086	17086R-9	No phenotype
1996	CG17086	17086R-8	No phenotype
1997	CG17098	17098R-1	No phenotype
1998	CG17098	17098R-3	No phenotype
[truncated: 459 more rows]
