# Supplementary material for: A Tendon Cell Specific RNAi Screen Reveals Novel Candidates Essential for Muscle Tendon Interaction
Source: PLoS One. 2015 Oct 21;10(10):e0140976. doi: 10.1371/journal.pone.0140976 (PMC4619581; doi:10.1371/journal.pone.0140976)
Supplement: S2 Table — (XLSX) [file pone.0140976.s011.xlsx]

## Sheet: Table S2 VDRC list
List of UAS-RNAi lines from VDRC, Vienna screened using tendon specific sr-Gal4
S.no.	Gene name	Transformant Id	Phenotype
1	Armadillo	7767	No phenotype
2	Arrow	6707	No phenotype
3	Calcium/calmodulin-dependent protein kinase II	38930	No phenotype
4	cAMP-dependent protein kinase 2	30658	No phenotype
5	cAMP-dependent protein kinase 2	30685	No phenotype
6	Carnation	4548	No phenotype
7	Collagen	104536	No phenotype
8	Collagen	28369	No phenotype
9	Comatose	46483	No phenotype
10	Daughterless	51297	No phenotype
11	Deep orange	33733	No phenotype
12	Dof	21317	No phenotype
13	dPI 3-kinase	33556	No phenotype
14	Eph	6545	No phenotype
15	Fas1	23015	No phenotype
16	Fas2	8392	No phenotype
17	Fas2	8393	No phenotype
18	Fas2	36351	No phenotype
19	Frizzled	43075	No phenotype
20	Frizzled 4	5451	No phenotype
21	G protein oα 47A (G-oα47A)	19124	No phenotype
22	G protein sα 60A (G-sα60A)	24959	No phenotype
23	Inactivation no afterpotential C	2895	No phenotype
24	Jelly belly	30800	No phenotype
25	Jelly belly	30799	No phenotype
26	Myospheroid	29619	Embryonic lethal
27	Notch	27228	No phenotype
28	Pangolin	3014	No phenotype
29	Paralytic	6132	No phenotype
30	Pkc53E	27696	No phenotype
31	Presenilin	43082	No phenotype
32	Rac2	28926	No phenotype
33	Rac2	50349	No phenotype
34	Rho1	12734	No phenotype
35	SERCA	4474	No phenotype
36	SIFamide receptor	1783	No phenotype
37	Starry night	51379	No phenotype
38	Starry night	51382	No phenotype
39	Stim	47073	No phenotype
40	Stim	47074	No phenotype
41	Syntaxin 1A	33112	No phenotype
42	Syntaxin 1A	33113	No phenotype
43	Talin	40399	Embryonic lethal
44	Tango1	21594	Pupal lethal
45	Ultrabithorax	37823	No phenotype
46	Ultrabithorax	37825	No phenotype
47	Viking	106812	No phenotype
48	Wingless	13352	No phenotype
49	Wnt oncogene analog 2	38077	No phenotype
50	Wnt oncogene analog 5	30863	No phenotype
